# Supplementary material for: The intergenerational transmission of partnering
Source: PLoS One. 2018 Nov 13;13(11):e0205732. doi: 10.1371/journal.pone.0205732 (PMC6233917; doi:10.1371/journal.pone.0205732)
Supplement: S1 File — (CHILDYA) [file pone.0205732.s001.CHILDYA]

C0000100
C0000200
C0005300
C0005400
C0005500
C0005700
C0007100
C0007200
C0007300
C0007400
C0007500
C0007600
C0007700
C0007800
C0007900
C0008000
C0008010
C0008020
C0008030
C0008040
C0008042
C0008043
C0008044
C0008045
C0008046
C0008047
C0008048
C3601600
C3981600
C5525400
Y0000700
Y0000800
Y0013900
Y0014200
Y0014300
Y0014400
Y0014500
Y0015300
Y0020300
Y0037600
Y0390600
Y0390700
Y0397800
Y0398100
Y0398200
Y0398300
Y0398400
Y0399200
Y0404200
Y0420000
Y0678400
Y0680400
Y0680500
Y0680700
Y0687600
Y0687900
Y0688000
Y0688100
Y0688200
Y0689000
Y0694000
Y0709900
Y0975200
Y0980400
Y0980500
Y0980700
Y0994200
Y0994500
Y0995500
Y0995900
Y0996000
Y0996200
Y0996500
Y0996700
Y0998700
Y1001100
Y1015600
Y1173500
Y1174200
Y1192700
Y1205100
Y1205400
Y1205500
Y1205600
Y1205700
Y1205800
Y1205900
Y1206001
Y1206002
Y1220500
Y1220600
Y1220800
Y1235700
Y1236000
Y1237100
Y1237500
Y1237600
Y1237800
Y1238100
Y1238300
Y1240300
Y1243000
Y1258000
Y1412700
Y1413500
Y1434600
Y1450600
Y1450700
Y1450900
Y1464900
Y1465200
Y1465600
Y1465700
Y1466600
Y1467000
Y1467100
Y1467300
Y1467400
Y1467600
Y1470700
Y1475000
Y1475100
Y1475300
Y1491700
Y1663500
Y1664300
Y1673100
Y1696200
Y1696300
Y1696500
Y1712200
Y1712500
Y1712900
Y1713000
Y1713900
Y1714300
Y1714400
Y1714600
Y1714900
Y1715100
Y1720700
Y1727500
Y1727600
Y1727800
Y1741500
Y1937000
Y1937800
Y1948900
Y1982000
Y1982100
Y1982300
Y1997800
Y1998500
Y1998900
Y1999000
Y1999900
Y2000300
Y2000400
Y2000600
Y2000700
Y2000900
Y2003900
Y2007800
Y2007900
Y2008100
Y2009400
Y2009500
Y2022300
Y2253000
Y2253800
Y2267000
Y2267500
Y2300800
Y2300900
Y2301000
Y2301100
Y2316600
Y2316700
Y2317400
Y2318200
Y2318300
Y2319600
Y2320000
Y2320100
Y2320300
Y2321000
Y2321100
Y2321300
Y2325900
Y2332200
Y2332300
Y2332500
Y2333900
Y2334000
Y2347400
Y2604600
Y2605400
Y2616400
Y2633600
Y2633800
Y2649400
Y2650100
Y2650900
Y2651000
Y2652300
Y2652800
Y2653000
Y2653700
Y2653800
Y2654000
Y2657000
Y2661500
Y2661600
Y2661800
Y2663200
Y2663300
Y2676900
Y2954700
Y2955500
Y2966900
