# Supplementary material for: The intergenerational transmission of partnering
Source: PLoS One. 2018 Nov 13;13(11):e0205732. doi: 10.1371/journal.pone.0205732 (PMC6233917; doi:10.1371/journal.pone.0205732)
Supplement: S2 File — (NLSY79) [file pone.0205732.s002.NLSY79]

A0002600
G0004000
G0005300
G0011800
G0013100
G0019600
G0020900
G0027400
G0028700
G0035200
G0036500
G0043000
G0044300
G0050800
G0052100
G0058600
G0059900
G0066400
G0067700
G0074200
G0075500
G0082000
G0083300
G0089800
G0091100
G0097600
G0098900
G0105400
G0106700
G0113200
G0114500
G0123600
G0124900
G0126200
G0127500
G0140400
G0140500
G0143000
G0143100
G0156000
G0156100
G0158600
G0158700
G0171600
G0171700
G0174200
G0174300
G0187200
G0187300
G0189800
G0189900
G0202800
G0202900
G0205400
G0205500
G0218500
G0218600
G0221100
G0221200
G0227100
G0227400
G0238600
G0239600
G0241900
G0248900
G0256400
G0257700
G0260500
G0264700
G0272100
G0273400
G0278900
G0279900
R0000100
R0009100
R0009600
R0009700
R0009800
R0009900
R0010000
R0010100
R0010200
R0011900
R0012900
R0013000
R0046400
R0089700
R0089800
R0089900
R0090000
R0155400
R0169100
R0172500
R0172600
R0173600
R0214700
R0214800
R0215300
R0215310
R0215400
R0215500
R0215600
R0216500
R0216701
R0217501
R0217502
R0217900
R0217910
R0218003
R0218004
R0225900
R0226100
R0263400
R0312300
R0328000
R0329200
R0329210
R0338300
R0349800
R0361300
R0372800
R0384300
R0405210
R0405601
R0406010
R0406100
R0406310
R0406401
R0406510
R0406600
R0406700
R0406800
R0406900
R0407000
R0407603
R0407604
R0413500
R0413700
R0446400
R0482600
R0498500
R0530700
R0530800
R0546000
R0559100
R0572200
R0585300
R0598400
R0618410
R0618500
R0618601
R0618810
R0618901
R0619010
R0645800
R0645900
R0646000
R0646100
R0646200
R0647103
R0647104
R0647105
R0658000
R0658900
R0659200
R0659500
R0659600
R0702100
R0782101
R0798600
R0809900
R0810000
R0828000
R0828700
R0840500
R0853600
R0866700
R0879800
R0892900
R0896710
R0897200
R0897300
R0897400
R0897500
R0897600
R0898201
R0898310
R0898401
R0898510
R0898600
R0898700
R0898806
R0898811
R0898816
R0898821
R0898826
R0898831
R0898836
R0898855
R0898856
R0902800
R0902900
R0945000
R0945300
R1024001
R1045700
R1045800
R1076000
R1087700
R1100900
R1114100
R1127300
R1140500
R1144410
R1144500
R1144600
R1144710
R1144901
R1145001
R1145110
R1145700
R1145800
R1145900
R1146000
R1146200
R1146847
R1146848
R1202600
R1202700
R1255400
R1255700
R1410701
R1427500
R1427600
R1451700
R1463400
R1476500
R1489600
R1502700
R1515800
R1519610
R1519700
R1519800
R1519910
R1520101
R1520201
R1520310
R1520900
R1521000
R1521100
R1521200
R1521400
R1522005
R1522010
R1522015
R1522020
R1522025
R1522030
R1522035
R1522063
R1522064
R1601900
R1602000
R1650200
R1650500
R1778501
R1794600
R1794700
R1798900
R1810200
R1822900
R1835600
R1848300
R1861000
R1890210
R1890300
R1890400
R1890500
R1890801
R1890901
R1891010
R1891600
R1891700
R1891800
R1891900
R1892100
R1892705
R1892710
R1892715
R1892720
R1892725
R1892730
R1892735
R1892765
R1892766
R1901900
R1902000
R1922800
R1923100
R2141601
R2156200
R2156300
R2160500
R2171900
R2185500
R2199100
R2212700
R2226300
R2257400
R2257410
R2257500
R2257600
R2257901
R2258001
R2258110
R2258700
R2258800
R2258900
R2259000
R2259200
R2259805
R2259810
R2259815
R2259820
R2259825
R2259830
R2259835
R2259865
R2259866
R2301900
R2302000
R2317600
R2317900
R2350301
R2365700
R2365800
R2369400
R2376700
R2388000
R2399300
R2410600
R2421900
R2444600
R2444610
R2444700
R2444900
R2445301
R2445401
R2445510
R2446100
R2446200
R2446300
R2446400
R2446600
R2448005
R2448010
R2448015
R2448020
R2448025
R2448030
R2448035
R2448058
R2448059
R2500400
R2503000
R2503100
R2525400
R2525700
R2722501
R2742500
R2742600
R2771500
R2784400
R2797300
R2810200
R2823100
R2870100
R2870110
R2870200
R2870400
R2871000
R2871101
R2871300
R2871900
R2872000
R2872100
R2872200
R2872400
R2873900
R2874400
R2874900
R2875400
R2875900
R2876400
R2876900
R2877400
R2881200
R2881300
R2900400
R2903000
R2903100
R2924400
R2924700
R2971401
R2986100
R2986200
R3013300
R3026400
R3039500
R3052600
R3065700
R3073900
R3073910
R3074000
R3074100
R3074700
R3074801
R3075000
R3075600
R3075700
R3075800
R3075900
R3076100
R3076805
R3076810
R3076815
R3076820
R3076825
R3076830
R3076835
R3076840
R3076873
R3076874
R3100400
R3103400
R3103500
R3103600
R3103700
R3103800
R3104500
R3127100
R3127400
R3279401
R3302500
R3302600
R3340700
R3354700
R3368700
R3382700
R3396700
R3400500
R3400600
R3400700
R3400800
R3401400
R3401501
R3401700
R3402300
R3402400
R3402500
R3402600
R3402800
R3404000
R3404500
R3405000
R3405500
R3406000
R3406500
R3407000
R3407500
R3411230
R3411240
R3500400
R3503400
R3503500
R3503600
R3503700
R3503800
R3504500
R3522800
R3523100
R3559001
R3573400
R3573500
R3605000
R3617100
R3629200
R3641300
R3653400
R3655900
R3656000
R3656100
R3656200
R3656800
R3656901
R3657100
R3657700
R3657800
R3657900
R3658000
R3658200
R3659005
R3659010
R3659015
R3659020
R3659025
R3659030
R3659035
R3659040
R3659045
R3659080
R3659081
R3700400
R3703400
R3703500
R3703600
R3703700
R3703800
R3704500
R3727800
R3728100
R3897101
R3917600
R3917700
R3955200
R3967400
R3979600
R3991800
R4004000
R4006400
R4006500
R4006600
R4006700
R4007300
R4007401
R4007600
R4008200
R4008300
R4008400
R4008500
R4008700
R4009405
R4009410
R4009415
R4009420
R4009425
R4009430
R4009435
R4009440
R4009445
R4009487
R4009488
R4100200
R4100201
R4118700
R4122100
R4122200
R4122201
R4122300
R4122600
R4123200
R4182100
R4193700
R4206100
R4213300
R4220900
R4228300
R4295101
R4417500
R4417600
R4417700
R4417800
R4418400
R4418501
R4418700
R4419300
R4419400
R4419500
R4419600
R4419800
R4440700
R4441200
R4441700
R4442200
R4442700
R4443200
R4443700
R4444100
R4444500
R4447000
R4447100
R4500200
R4500201
R4501900
R4506400
R4506500
R4506501
R4506600
R4506900
R4506901
R4508100
R4519200
R4587901
R4587904
R4631902
R4675902
R4715202
R4749402
R4982801
R5080500
R5080600
R5080700
R5080800
R5081400
R5081700
R5082300
R5082400
R5082500
R5082600
R5082800
R5083900
R5084400
R5084900
R5085400
R5085900
R5086400
R5086900
R5087300
R5090401
R5090402
R5103900
R5165800
R5165900
R5166000
R5166100
R5166700
R5166901
R5167000
R5167600
R5167700
R5167800
R5167900
R5168100
R5169200
R5169700
R5170200
R5170700
R5171200
R5171700
R5172200
R5172600
R5176201
R5176202
R5187000
R5200200
R5200201
R5201800
R5206300
R5206400
R5206401
R5206500
R5206800
R5206801
R5208000
R5218200
R5270600
R5270900
R5310900
R5349900
R5387000
R5421500
R5626201
R5800800
R5805300
R5805400
R5805401
R5805500
R5805800
R5805801
R5817700
R5820200
R5820300
R5820400
R5820900
R6364601
R6435300
R6435301
R6467600
R6472600
R6472700
R6472800
R6472900
R6473000
R6473700
R6478500
R6478600
R6478700
R6478800
R6479300
R6479600
R6479800
R6480400
R6480500
R6480600
R6480700
R6480900
R6482000
R6482500
R6483000
R6483500
R6484000
R6484500
R6485000
R6485400
R6485800
R6486200
R6489401
R6489402
R6530900
R6537600
R6537700
R6537701
R6537800
R6538100
R6538101
R6538900
R6539000
R6539100
R6539600
R6591800
R6591900
R6592000
R6592100
R6592200
R6592900
R6738700
R6749700
R6909701
R6963300
R6963301
R7006300
R7006400
R7006500
R7006600
R7007000
R7007300
R7007500
R7008100
R7008200
R7008300
R7008400
R7008600
R7009700
R7010200
R7010700
R7011200
R7011700
R7012200
R7012700
R7013200
R7013600
R7014000
R7017201
R7017202
R7091300
R7093100
R7093101
R7093102
R7093103
R7093104
R7093105
R7093106
R7098700
R7099200
R7099300
R7099400
R7099401
R7099500
R7099501
R7099800
R7099900
R7100000
R7100001
R7100300
R7100400
R7100401
R7100500
R7100600
R7100601
R7102100
R7102200
R7102300
R7102800
R7209600
R7209700
R7209800
R7209900
R7210000
R7386001
R7396900
R7607800
R7608200
R7608300
R7608400
R7608500
R7656300
R7656301
R7703500
R7703600
R7703700
R7703900
R7704300
R7704600
R7704800
R7705400
R7705500
R7705600
R7705700
R7705900
R7707000
R7707500
R7708000
R7708500
R7709000
R7709500
R7710000
R7710400
R7710800
R7711200
R7711600
R7714701
R7714702
R7729800
R7800500
R7800501
R7801200
R7806700
R7806900
R7807000
R7807100
R7807101
R7807300
R7807400
R7807401
R7809000
R7809100
R7809200
R7809700
R7898000
R7898100
R7898200
R7898300
R7898400
R8078500
R8090200
R8316300
R8316400
R8316500
R8316700
R8316800
R8495900
R8496000
R8496100
R8496300
R8496700
R8497000
R8497200
R8497800
R8497900
R8498000
R8498100
R8498300
R8499400
R8499900
R8500400
R8500900
R8501400
R8501900
R8502400
R8502900
R8503300
R8503700
R8504100
R8523001
R8523002
R9900001
R9900002
R9900300
R9900400
R9900500
R9900801
R9900802
R9901100
R9901200
R9901300
R9901601
R9901602
R9901900
R9902000
R9902100
R9902401
R9902402
R9902700
R9902800
R9902900
R9903201
R9903202
R9903500
R9903600
R9903700
R9904001
R9904002
R9904300
R9904400
R9904500
R9904801
R9904802
R9905100
R9905200
R9905300
R9905601
R9905602
R9905900
R9906000
R9906100
R9906201
R9906202
R9906500
R9906600
R9906700
R9906801
R9906802
R9907100
R9907200
R9907300
R9907401
R9907402
R9907700
R9907800
R9907900
R9908700
R9908800
R9908900
R9909000
R9909100
R9909200
R9909300
R9909400
R9909500
R9909600
R9909601
R9909602
R9909603
R9909604
R9909605
R9909606
R9909607
R9909608
R9909609
R9909610
R9909611
R9909612
R9909613
R9909614
R9909615
R9909616
R9909800
R9910700
R9910800
R9910900
R9911000
R9911300
R9911400
T0000900
T0000901
T0001600
T0010200
T0010500
T0010600
T0010700
T0010701
T0010800
T0010801
T0011100
T0011200
T0011300
T0011301
T0012900
T0013000
T0013100
T0013600
T0138400
T0138500
T0138600
T0138700
T0138800
T0310301
T0321700
T0912400
T0912600
T0912800
T0913000
T0913100
T0987500
T0987600
T0987800
T0987900
T0988500
T0988800
T0989000
T0989600
T0989700
T0989800
T0989900
T0990100
T0991100
T0991600
T0992100
T0992600
T0993100
T0993600
T0994100
T0994600
T0995000
T0995400
T0995800
T1026701
T1026702
T1200700
T1200701
T1201300
T1207200
T1207800
T1207900
T1208000
T1208100
T1208200
T1208300
T1208301
T1208400
T1208401
T1208500
T1208501
T1208600
T1208601
T1209100
T1209200
T1209300
T1209400
T1209500
T1209501
T1209600
T1209601
T1211400
T1211500
T1211600
T1212100
T1298000
T1298100
T1298200
T1298300
T1298400
T1460201
T1471300
T2076700
T2076900
T2077100
T2077300
T2077400
T2209800
T2209900
T2210000
T2210100
T2210500
T2210700
T2210800
T2211400
T2211500
T2211600
T2211700
T2211900
T2212900
T2213400
T2213900
T2214400
T2214900
T2215400
T2215900
T2216400
T2216800
T2217200
T2217600
T2260600
T2260601
T2261200
T2269100
T2269200
T2269300
T2269400
T2269401
T2269500
T2269600
T2269601
T2269700
T2269800
T2269801
T2269900
T2270000
T2270001
T2271300
T2271400
T2271500
T2272000
T2326500
T2326600
T2326700
T2326800
T2326900
T2509000
T2520200
T3045300
T3045500
T3045700
T3046000
T3046100
T3107600
T3107700
T3107800
T3108000
T3108400
T3108600
T3108700
T3109300
T3109400
T3109500
T3109600
T3109800
T3110800
T3111300
T3111800
T3112300
T3112700
T3113200
T3113700
T3114200
T3114700
T3115200
T3115600
T3195600
T3195601
T3196200
T3205300
T3205400
T3205500
T3205600
T3205601
T3205700
T3205701
T3205800
T3205900
T3206000
T3206001
T3206200
T3206300
T3206301
T3206400
T3206500
T3206501
T3209000
T3209100
T3209200
T3209700
T3212900
T3308700
T3308800
T3308900
T3309000
T3309100
T3495400
T3506500
T3977400
T3977500
T3977600
T3977900
T3978000
T4112100
T4112200
T4112300
T4112500
T4112900
T4113100
T4113200
T4113800
T4113900
T4114000
T4114100
T4114300
T4115200
T4115700
T4116200
T4116700
T4117100
T4117600
T4118100
T4118600
T4119100
T4119600
T4120000
W0002000
W0002100
W0002200
W0002300
W0002400
W0002500
W0002600
W0002700
W0002800
W0002900
W0003000
W0003100
W0003200
W0003300
W0003400
W0003500
W0003600
W0003700
W0003800
W0003900
W0004000
W0004100
W0004200
W0004300
W0004400
W0004500
W0004600
W0004700
W0004800
W0004900
W0005000
W0005100
W0005200
W0005300
W0005400
W0005500
W0005600
W0005700
W0005800
W0005900
W0006000
W0006100
W0006200
W0006300
W0006400
W0006500
W0006600
W0006700
W0006800
W0006900
W0007000
W0007100
W0007200
W0007300
W0007400
W0007500
W0007600
W0007700
W0007800
W0007900
W0008000
W0008100
W0008200
W0008300
W0008400
W0008500
W0008600
W0008700
W0008800
W0008900
W0009000
W0009100
W0009200
W0009300
W0009400
W0009500
W0009600
W0009700
W0009800
W0009900
W0010000
W0010100
W0010200
W0010300
W0010400
W0010500
W0010600
W0010700
W0010800
W0010900
W0011000
W0011100
W0011200
W0011300
W0011400
W0011500
W0011600
W0011700
W0011800
W0011900
W0012000
W0012100
W0012200
W0012300
W0012400
W0012500
W0055500
W0074400
W0074500
W0074600
W0074700
W0074800
W0074900
W0075000
W0075100
W0075200
W0075300
W0075400
W0075500
W0075600
W0075700
W0075800
W0075900
W0076000
W0076100
W0076200
W0076300
W0076400
W0076500
W0076600
W0076700
W0076800
W0076900
W0077000
W0077100
W0077200
W0077300
W0077400
W0077500
W0077600
W0077700
W0077800
W0077900
W0078000
W0078100
W0078200
W0078300
W0078400
W0078500
W0078600
W0078700
W0078800
W0078900
W0079000
W0079100
W0079200
W0079300
W0079400
W0079500
W0100900
W0114300
W0114400
W0114500
W0114600
W0114700
W0114800
W0114900
W0115000
W0115100
W0115200
W0115300
W0115400
W0115500
W0115600
W0115700
W0115800
W0115900
W0116000
W0116100
W0116200
W0116300
W0116400
W0116500
W0116600
W0116700
W0116800
W0116900
W0117000
W0117100
W0117200
W0117300
W0117400
W0117500
W0117600
W0117700
W0117800
W0117900
W0118000
W0118100
W0118200
W0118300
W0118400
W0118500
W0118600
W0118700
W0118800
W0118900
W0119000
W0119100
W0119200
W0119300
W0119400
W0140800
W0154200
W0154300
W0154400
W0154500
W0154600
W0154700
W0154800
W0154900
W0155000
W0155100
W0155200
W0155300
W0155400
W0155500
W0155600
W0155700
W0155800
W0155900
W0156000
W0156100
W0156200
W0156300
W0156400
W0156500
W0156600
W0156700
W0156800
W0156900
W0157000
W0157100
W0157200
W0157300
W0157400
W0157500
W0157600
W0157700
W0157800
W0157900
W0158000
W0158100
W0158200
W0158300
W0158400
W0158500
W0158600
W0158700
W0158800
W0158900
W0159000
W0159100
W0159200
W0159300
W0180700
W0194100
W0194200
W0194300
W0194400
W0194500
W0194600
W0194700
W0194800
W0194900
W0195000
W0195100
W0195200
W0195300
W0195400
W0195500
W0195600
W0195700
W0195800
W0195900
W0196000
W0196100
W0196200
W0196300
W0196400
W0196500
W0196600
W0196700
W0196800
W0196900
W0197000
W0197100
W0197200
W0197300
W0197400
W0197500
W0197600
W0197700
W0197800
W0197900
W0198000
W0198100
W0198200
W0198300
W0198400
W0198500
W0198600
W0198700
W0198800
W0198900
W0199000
W0199100
W0199200
W0220600
W0234000
W0234100
W0234200
W0234300
W0234400
W0234500
W0234600
W0234700
W0234800
W0234900
W0235000
W0235100
W0235200
W0235300
W0235400
W0235500
W0235600
W0235700
W0235800
W0235900
W0236000
W0236100
W0236200
W0236300
W0236400
W0236500
W0236600
W0236700
W0236800
W0236900
W0237000
W0237100
W0237200
W0237300
W0237400
W0237500
W0237600
W0237700
W0237800
W0237900
W0238000
W0238100
W0238200
W0238300
W0238400
W0238500
W0238600
W0238700
W0238800
W0238900
W0239000
W0239100
W0239200
W0261000
W0274500
W0274600
W0274700
W0274800
W0274900
W0275000
W0275100
W0275200
W0275300
W0275400
W0275500
W0275600
W0275700
W0275800
W0275900
W0276000
W0276100
W0276200
W0276300
W0276400
W0276500
W0276600
W0276700
W0276800
W0276900
W0277000
W0277100
W0277200
W0277300
W0277400
W0277500
W0277600
W0277700
W0277800
W0277900
W0278000
W0278100
W0278200
W0278300
W0278400
W0278500
W0278600
W0278700
W0278800
W0278900
W0279000
W0279100
W0279200
W0279300
W0279400
W0279500
W0279600
W0301000
W0314400
W0314500
W0314600
W0314700
W0314800
W0314900
W0315000
W0315100
W0315200
W0315300
W0315400
W0315500
W0315600
W0315700
W0315800
W0315900
W0316000
W0316100
W0316200
W0316300
W0316400
W0316500
W0316600
W0316700
W0316800
W0316900
W0317000
W0317100
W0317200
W0317300
W0317400
W0317500
W0317600
W0317700
W0317800
W0317900
W0318000
W0318100
W0318200
W0318300
W0318400
W0318500
W0318600
W0318700
W0318800
W0318900
W0319000
W0319100
W0319200
W0319300
W0319400
W0319500
W0340900
W0354300
W0354400
W0354500
W0354600
W0354700
W0354800
W0354900
W0355000
W0355100
W0355200
W0355300
W0355400
W0355500
W0355600
W0355700
W0355800
W0355900
W0356000
W0356100
W0356200
W0356300
W0356400
W0356500
W0356600
W0356700
W0356800
W0356900
W0357000
W0357100
W0357200
W0357300
W0357400
W0357500
W0357600
W0357700
W0357800
W0357900
W0358000
W0358100
W0358200
W0358300
W0358400
W0358500
W0358600
W0358700
W0358800
W0358900
W0359000
W0359100
W0359200
W0359300
W0359400
W0380800
W0394200
W0394300
W0394400
W0394500
W0394600
W0394700
W0394800
W0394900
W0395000
W0395100
W0395200
W0395300
W0395400
W0395500
W0395600
W0395700
W0395800
W0395900
W0396000
W0396100
W0396200
W0396300
W0396400
W0396500
W0396600
W0396700
W0396800
W0396900
W0397000
W0397100
W0397200
W0397300
W0397400
W0397500
W0397600
W0397700
W0397800
W0397900
W0398000
W0398100
W0398200
W0398300
W0398400
W0398500
W0398600
W0398700
W0398800
W0398900
W0399000
W0399100
W0399200
W0399300
W0420700
W0434100
W0434200
W0434300
W0434400
W0434500
W0434600
W0434700
W0434800
W0434900
W0435000
W0435100
W0435200
W0435300
W0435400
W0435500
W0435600
W0435700
W0435800
W0435900
W0436000
W0436100
W0436200
W0436300
W0436400
W0436500
W0436600
W0436700
W0436800
W0436900
W0437000
W0437100
W0437200
W0437300
W0437400
W0437500
W0437600
W0437700
W0437800
W0437900
W0438000
W0438100
W0438200
W0438300
W0438400
W0438500
W0438600
W0438700
W0438800
W0438900
W0439000
W0439100
W0439200
W0439300
W0461100
W0474600
W0474700
W0474800
W0474900
W0475000
W0475100
W0475200
W0475300
W0475400
W0475500
W0475600
W0475700
W0475800
W0475900
W0476000
W0476100
W0476200
W0476300
W0476400
W0476500
W0476600
W0476700
W0476800
W0476900
W0477000
W0477100
W0477200
W0477300
W0477400
W0477500
W0477600
W0477700
W0477800
W0477900
W0478000
W0478100
W0478200
W0478300
W0478400
W0478500
W0478600
W0478700
W0478800
W0478900
W0479000
W0479100
W0479200
W0479300
W0479400
W0479500
W0479600
W0479700
W0501100
W0514500
W0514600
W0514700
W0514800
W0514900
W0515000
W0515100
W0515200
W0515300
W0515400
W0515500
W0515600
W0515700
W0515800
W0515900
W0516000
W0516100
W0516200
W0516300
W0516400
W0516500
W0516600
W0516700
W0516800
W0516900
W0517000
W0517100
W0517200
W0517300
W0517400
W0517500
W0517600
W0517700
W0517800
W0517900
W0518000
W0518100
W0518200
W0518300
W0518400
W0518500
W0518600
W0518700
W0518800
W0518900
W0519000
W0519100
W0519200
W0519300
W0519400
W0519500
W0519600
W0541000
W0554400
W0554500
W0554600
W0554700
W0554800
W0554900
W0555000
W0555100
W0555200
W0555300
W0555400
W0555500
W0555600
W0555700
W0555800
W0555900
W0556000
W0556100
W0556200
W0556300
W0556400
W0556500
W0556600
W0556700
W0556800
W0556900
W0557000
W0557100
W0557200
W0557300
W0557400
W0557500
W0557600
W0557700
W0557800
W0557900
W0558000
W0558100
W0558200
W0558300
W0558400
W0558500
W0558600
W0558700
W0558800
W0558900
W0559000
W0559100
W0559200
W0559300
W0559400
W0559500
W0580900
W0594300
W0594400
W0594500
W0594600
W0594700
W0594800
W0594900
W0595000
W0595100
W0595200
W0595300
W0595400
W0595500
W0595600
W0595700
W0595800
W0595900
W0596000
W0596100
W0596200
W0596300
W0596400
W0596500
W0596600
W0596700
W0596800
W0596900
W0597000
W0597100
W0597200
W0597300
W0597400
W0597500
W0597600
W0597700
W0597800
W0597900
W0598000
W0598100
W0598200
W0598300
W0598400
W0598500
W0598600
W0598700
W0598800
W0598900
W0599000
W0599100
W0599200
W0599300
W0599400
W0620800
W0634200
W0634300
W0634400
W0634500
W0634600
W0634700
W0634800
W0634900
W0635000
W0635100
W0635200
W0635300
W0635400
W0635500
W0635600
W0635700
W0635800
W0635900
W0636000
W0636100
W0636200
W0636300
W0636400
W0636500
W0636600
W0636700
W0636800
W0636900
W0637000
W0637100
W0637200
W0637300
W0637400
W0637500
W0637600
W0637700
W0637800
W0637900
W0638000
W0638100
W0638200
W0638300
W0638400
W0638500
W0638600
W0638700
W0638800
W0638900
W0639000
W0639100
W0639200
W0639300
W0660700
W0674100
W0674200
W0674300
W0674400
W0674500
W0674600
W0674700
W0674800
W0674900
W0675000
W0675100
W0675200
W0675300
W0675400
W0675500
W0675600
W0675700
W0675800
W0675900
W0676000
W0676100
W0676200
W0676300
W0676400
W0676500
W0676600
W0676700
W0676800
W0676900
W0677000
W0677100
W0677200
W0677300
W0677400
W0677500
W0677600
W0677700
W0677800
W0677900
W0678000
W0678100
W0678200
W0678300
W0678400
W0678500
W0678600
W0678700
W0678800
W0678900
W0679000
W0679100
W0679200
W0679300
W0679400
W0679500
W0679600
W0679700
W0679800
W0679900
W0680000
W0680100
W0680200
W0680300
W0680400
W0680500
W0680600
W0680700
W0680800
W0680900
W0681000
W0681100
W0681200
W0681300
W0681400
W0681500
W0681600
W0681700
W0681800
W0681900
W0682000
W0682100
W0682200
W0682300
W0682400
W0682500
W0682600
W0682700
W0682800
W0682900
W0683000
W0683100
W0683200
W0683300
W0683400
W0683500
W0683600
W0683700
W0683800
W0683900
W0684000
W0684100
W0684200
W0684300
W0684400
W0684500
W0727100
W0745800
W0745900
W0746000
W0746100
W0746200
W0746300
W0746400
W0746500
W0746600
W0746700
W0746800
W0746900
W0747000
W0747100
W0747200
W0747300
W0747400
W0747500
W0747600
W0747700
W0747800
W0747900
W0748000
W0748100
W0748200
W0748300
W0748400
W0748500
W0748600
W0748700
W0748800
W0748900
W0749000
W0749100
W0749200
W0749300
W0749400
W0749500
W0749600
W0749700
W0749800
W0749900
W0750000
W0750100
W0750200
W0750300
W0750400
W0750500
W0750600
W0750700
W0750800
W0750900
W0751000
W0751100
W0751200
W0751300
W0751400
W0751500
W0751600
W0751700
W0751800
W0751900
W0752000
W0752100
W0752200
W0752300
W0752400
W0752500
W0752600
W0752700
W0752800
W0752900
W0753000
W0753100
W0753200
W0753300
W0753400
W0753500
W0753600
W0753700
W0753800
W0753900
W0754000
W0754100
W0754200
W0754300
W0754400
W0754500
W0754600
W0754700
W0754800
W0754900
W0755000
W0755100
W0755200
W0755300
W0755400
W0755500
W0755600
W0755700
W0755800
W0755900
W0756000
W0756100
W0798300
W0816900
W0817000
W0817100
W0817200
W0817300
W0817400
W0817500
W0817600
W0817700
W0817800
W0817900
W0818000
W0818100
W0818200
W0818300
W0818400
W0818500
W0818600
W0818700
W0818800
W0818900
W0819000
W0819100
W0819200
W0819300
W0819400
W0819500
W0819600
W0819700
W0819800
W0819900
W0820000
W0820100
W0820200
W0820300
W0820400
W0820500
W0820600
W0820700
W0820800
W0820900
W0821000
W0821100
W0821200
W0821300
W0821400
W0821500
W0821600
W0821700
W0821800
W0821900
W0822000
W0822100
W0822200
W0822300
W0822400
W0822500
W0822600
W0822700
W0822800
W0822900
W0823000
W0823100
W0823200
W0823300
W0823400
W0823500
W0823600
W0823700
W0823800
W0823900
W0824000
W0824100
W0824200
W0824300
W0824400
W0824500
W0824600
W0824700
W0824800
W0824900
W0825000
W0825100
W0825200
W0825300
W0825400
W0825500
W0825600
W0825700
W0825800
W0825900
W0826000
W0826100
W0826200
W0826300
W0826400
W0826500
W0826600
W0826700
W0826800
W0826900
W0827000
W0827100
W0827200
W0869400
W0888100
W0888200
W0888300
W0888400
W0888500
W0888600
W0888700
W0888800
W0888900
W0889000
W0889100
W0889200
W0889300
W0889400
W0889500
W0889600
W0889700
W0889800
W0889900
W0890000
W0890100
W0890200
W0890300
W0890400
W0890500
W0890600
W0890700
W0890800
W0890900
W0891000
W0891100
W0891200
W0891300
W0891400
W0891500
W0891600
W0891700
W0891800
W0891900
W0892000
W0892100
W0892200
W0892300
W0892400
W0892500
W0892600
W0892700
W0892800
W0892900
W0893000
W0893100
W0893200
W0893300
W0893400
W0893500
W0893600
W0893700
W0893800
W0893900
W0894000
W0894100
W0894200
W0894300
W0894400
W0894500
W0894600
W0894700
W0894800
W0894900
W0895000
W0895100
W0895200
W0895300
W0895400
W0895500
W0895600
W0895700
W0895800
W0895900
W0896000
W0896100
W0896200
W0896300
W0896400
W0896500
W0896600
W0896700
W0896800
W0896900
W0897000
W0897100
W0897200
W0897300
W0897400
W0897500
W0897600
W0897700
W0897800
W0897900
W0898000
W0898100
W0898200
W0898300
W0898400
W0927300
W0948600
W0948700
W0948800
W0948900
W0949000
W0949100
W0949200
W0949300
W0949400
W0949500
W0949600
W0949700
W0949800
W0949900
W0950000
W0950100
W0950200
W0950300
W0950400
W0950500
W0950600
W0950700
W0950800
W0950900
W0951000
W0951100
W0951200
W0951300
W0951400
W0951500
W0951600
W0951700
W0951800
W0951900
W0952000
W0952100
W0952200
W0952300
W0952400
W0952500
W0952600
W0952700
W0952800
W0952900
W0953000
W0953100
W0953200
W0953300
W0953400
W0953500
W0953600
W0953700
W0953800
W0953900
W0954000
W0954100
W0954200
W0954300
W0954400
W0954500
W0954600
W0954700
W0954800
W0954900
W0955000
W0955100
W0955200
W0955300
W0955400
W0955500
W0955600
W0955700
W0955800
W0955900
W0956000
W0956100
W0956200
W0956300
W0956400
W0956500
W0956600
W0956700
W0956800
W0956900
W0957000
W0957100
W0957200
W0957300
W0957400
W0957500
W0957600
W0957700
W0957800
W0957900
W0958000
W0958100
W0958200
W0958300
W0958400
W0958500
W0958600
W0958700
W0958800
W0958900
W0959000
W0959100
W0959200
W0959300
W0959400
W0959500
W0959600
W0959700
W0959800
W0959900
W0960000
W0960100
W0960200
W0960300
W0960400
W0960500
W0960600
W0960700
W0993600
W1016700
W1016800
W1016900
W1017000
W1017100
W1017200
W1017300
W1017400
W1017500
W1017600
W1017700
W1017800
W1017900
W1018000
W1018100
W1018200
W1018300
W1018400
W1018500
W1018600
W1018700
W1018800
W1018900
W1019000
W1019100
W1019200
W1019300
W1019400
W1019500
W1019600
W1019700
W1019800
W1019900
W1020000
W1020100
W1020200
W1020300
W1020400
W1020500
W1020600
W1020700
W1020800
W1020900
W1021000
W1021100
W1021200
W1021300
W1021400
W1021500
W1021600
W1021700
W1021800
W1021900
W1022000
W1022100
W1022200
W1022300
W1022400
W1022500
W1022600
W1022700
W1022800
W1022900
W1023000
W1023100
W1023200
W1023300
W1023400
W1023500
W1023600
W1023700
W1023800
W1023900
W1024000
W1024100
W1024200
W1024300
W1024400
W1024500
W1024600
W1024700
W1024800
W1024900
W1025000
W1025100
W1025200
W1025300
W1025400
W1025500
W1025600
W1025700
W1025800
W1025900
W1026000
W1026100
W1026200
W1026300
W1026400
W1026500
W1026600
W1026700
W1026800
W1026900
W1027000
W1054800
W1076700
W1076800
W1076900
W1077000
W1077100
W1077200
W1077300
W1077400
W1077500
W1077600
W1077700
W1077800
W1077900
W1078000
W1078100
W1078200
W1078300
W1078400
W1078500
W1078600
W1078700
W1078800
W1078900
W1079000
W1079100
W1079200
W1079300
W1079400
W1079500
W1079600
W1079700
W1079800
W1079900
W1080000
W1080100
W1080200
W1080300
W1080400
W1080500
W1080600
W1080700
W1080800
W1080900
W1081000
W1081100
W1081200
W1081300
W1081400
W1081500
W1081600
W1081700
W1081800
W1081900
W1082000
W1082100
W1082200
W1082300
W1082400
W1082500
W1082600
W1082700
W1082800
W1082900
W1083000
W1083100
W1083200
W1083300
W1083400
W1083500
W1083600
W1083700
W1083800
W1083900
W1084000
W1084100
W1084200
W1084300
W1084400
W1084500
W1084600
W1084700
W1084800
W1084900
W1085000
W1085100
W1085200
W1085300
W1085400
W1085500
W1085600
W1085700
W1085800
W1085900
W1086000
W1086100
W1086200
W1086300
W1086400
W1086500
W1086600
W1086700
W1086800
W1086900
W1087000
W1087100
W1112500
W1135900
W1136000
W1136100
W1136200
W1136300
W1136400
W1136500
W1136600
W1136700
W1136800
W1136900
W1137000
W1137100
W1137200
W1137300
W1137400
W1137500
W1137600
W1137700
W1137800
W1137900
W1138000
W1138100
W1138200
W1138300
W1138400
W1138500
W1138600
W1138700
W1138800
W1138900
W1139000
W1139100
W1139200
W1139300
W1139400
W1139500
W1139600
W1139700
W1139800
W1139900
W1140000
W1140100
W1140200
W1140300
W1140400
W1140500
W1140600
W1140700
W1140800
W1140900
W1141000
W1141100
W1141200
W1141300
W1141400
W1141500
W1141600
W1141700
W1141800
W1141900
W1142000
W1142100
W1142200
W1142300
W1142400
W1142500
W1142600
W1142700
W1142800
W1142900
W1143000
W1143100
W1143200
W1143300
W1143400
W1143500
W1143600
W1143700
W1143800
W1143900
W1144000
W1144100
W1144200
W1144300
W1144400
W1144500
W1144600
W1144700
W1144800
W1144900
W1145000
W1145100
W1145200
W1145300
W1145400
W1145500
W1145600
W1145700
W1145800
W1145900
W1146000
W1146100
W1146200
W1146300
W1169000
W1196600
W1196700
W1196800
W1196900
W1197000
W1197100
W1197200
W1197300
W1197400
W1197500
W1197600
W1197700
W1197800
W1197900
W1198000
W1198100
W1198200
W1198300
W1198400
W1198500
W1198600
W1198700
W1198800
W1198900
W1199000
W1199100
W1199200
W1199300
W1199400
W1199500
W1199600
W1199700
W1199800
W1199900
W1200000
W1200100
W1200200
W1200300
W1200400
W1200500
W1200600
W1200700
W1200800
W1200900
W1201000
W1201100
W1201200
W1201300
W1201400
W1201500
W1201600
W1201700
W1201800
W1201900
W1202000
W1202100
W1202200
W1202300
W1202400
W1202500
W1202600
W1202700
W1202800
W1202900
W1203000
W1203100
W1203200
W1203300
W1203400
W1203500
W1203600
W1203700
W1203800
W1203900
W1204000
W1204100
W1204200
W1204300
W1204400
W1204500
W1204600
W1204700
W1204800
W1204900
W1205000
W1205100
W1205200
W1205300
W1205400
W1205500
W1205600
W1205700
W1205800
W1205900
W1206000
W1206100
W1206200
W1206300
W1206400
W1206500
W1206600
W1206700
W1206800
W1206900
W1207000
W1207100
W1207200
W1207300
W1207400
W1207500
W1207600
W1207700
W1207800
W1207900
W1208000
W1208100
W1208200
W1208300
W1208400
W1208500
W1208600
W1208700
W1208800
W1208900
W1209000
W1209100
W1209200
W1209300
W1209400
W1209500
W1209600
W1209700
W1209800
W1209900
W1210000
W1210100
W1210200
W1210300
W1210400
W1245700
