# Supplementary material for: The intergenerational transmission of partnering
Source: PLoS One. 2018 Nov 13;13(11):e0205732. doi: 10.1371/journal.pone.0205732 (PMC6233917; doi:10.1371/journal.pone.0205732)
Supplement: S3 File — (NLSY79) [file pone.0205732.s003.NLSY79]

A0002600
R0000100
R0010600
R0011600
R0011800
R0012100
R0012400
R0018200
R0155200
R0165400
R0168200
R0171500
R0171600
R0171700
R0172500
R0172600
R0173600
R0174800
R0174900
R0175700
R0175800
R0176600
R0176700
R0177500
R0177600
R0178400
R0178500
R0179300
R0179400
R0180200
R0180300
R0181100
R0181200
R0182000
R0182100
R0182900
R0183000
R0183800
R0183900
R0184700
R0184800
R0185600
R0185700
R0186500
R0186600
R0187400
R0187500
R0192700
R0193100
R0194300
R0194700
R0195700
R0196100
R0197200
R0197600
R0198700
R0199100
R0200200
R0200600
R0201700
R0202100
R0203200
R0203600
R0204700
R0205100
R0206200
R0206600
R0207700
R0208100
R0209200
R0209600
R0210700
R0211100
R0212200
R0212600
R0213700
R0214100
R0214700
R0214800
R0217500
R0217501
R0218003
R0218004
R0223800
R0223900
R0224000
R0224100
R0224200
R0224300
R0224400
R0224500
R0224600
R0224700
R0224800
R0224900
R0225000
R0225100
R0225200
R0226000
R0229900
R0311400
R0323800
R0327100
R0329200
R0329210
R0388800
R0393800
R0393900
R0394400
R0394500
R0395000
R0395100
R0395600
R0395700
R0396200
R0396300
R0396800
R0396900
R0397400
R0397500
R0398000
R0398100
R0398600
R0398700
R0399200
R0399300
R0399800
R0399900
R0400400
R0400500
R0401000
R0401100
R0401600
R0401700
R0402200
R0402300
R0402900
R0405600
R0405601
R0406310
R0407603
R0407604
R0411400
R0411500
R0411600
R0411700
R0411800
R0411900
R0412000
R0412100
R0412200
R0412300
R0412400
R0412500
R0412600
R0412700
R0412800
R0413600
R0418100
R0481900
R0494300
R0497600
R0530700
R0530800
R0533500
R0603200
R0603300
R0603800
R0603900
R0604400
R0604500
R0605000
R0605100
R0605600
R0605700
R0606200
R0606300
R0606800
R0606900
R0607400
R0607500
R0608000
R0608100
R0608600
R0608700
R0609200
R0609300
R0609800
R0609900
R0610400
R0610500
R0611000
R0611100
R0611600
R0611700
R0612200
R0618600
R0618601
R0618810
R0647104
R0647105
R0656000
R0656100
R0656200
R0656300
R0656400
R0656500
R0656600
R0656700
R0656800
R0656900
R0657000
R0657100
R0657200
R0657300
R0657400
R0657500
R0657600
R0665200
R0781400
R0786200
R0795700
R0797700
R0809900
R0810000
R0813300
R0817600
R0817700
R0818300
R0818400
R0819000
R0819100
R0819700
R0819800
R0820400
R0820500
R0821100
R0821200
R0821800
R0821900
R0822500
R0822600
R0823200
R0823300
R0823900
R0824000
R0824600
R0824700
R0825300
R0825400
R0826000
R0826100
R0826700
R0826800
R0827400
R0827500
R0828500
R0828700
R0898400
R0898401
R0898510
R0898855
R0898856
R0901100
R0901200
R0901300
R0901400
R0901500
R0901600
R0901700
R0901800
R0901900
R0902000
R0902100
R0902200
R0902300
R0902400
R0902500
R0906600
R1028100
R1037600
R1039600
R1045700
R1045800
R1048500
R1055500
R1055600
R1056200
R1056300
R1056900
R1057000
R1057600
R1057700
R1058300
R1058400
R1059000
R1059100
R1059700
R1059800
R1060400
R1060500
R1061100
R1061200
R1061800
R1061900
R1062500
R1062600
R1063200
R1063300
R1063900
R1064000
R1064600
R1064700
R1065300
R1065400
R1075800
R1076000
R1144710
R1144900
R1144901
R1146847
R1146848
R1200800
R1200900
R1201000
R1201100
R1201200
R1201300
R1201400
R1201500
R1201600
R1201700
R1201800
R1201900
R1202000
R1202100
R1202200
R1202300
R1206500
R1414800
R1424300
R1426300
R1427500
R1427600
R1431800
R1441000
R1441100
R1441700
R1441800
R1442400
R1442500
R1443100
R1443200
R1443800
R1443900
R1444500
R1444600
R1445200
R1445300
R1445900
R1446000
R1446600
R1446700
R1447300
R1447400
R1448000
R1448100
R1448700
R1448800
R1449400
R1449500
R1450100
R1450200
R1450800
R1450900
R1451500
R1451700
R1519910
R1520100
R1520101
R1522063
R1522064
R1600100
R1600200
R1600300
R1600400
R1600500
R1600600
R1600700
R1600800
R1600900
R1601000
R1601100
R1601200
R1601300
R1601400
R1601500
R1601600
R1605800
R1782600
R1789800
R1794600
R1794700
R1798700
R1798900
R1865200
R1869400
R1869500
R1870100
R1870200
R1870800
R1870900
R1871500
R1871600
R1872200
R1872300
R1872900
R1873000
R1873600
R1873700
R1874300
R1874400
R1875000
R1875100
R1875700
R1875800
R1876400
R1876500
R1877100
R1877200
R1877800
R1877900
R1878500
R1878600
R1879200
R1879300
R1890300
R1890800
R1890801
R1892765
R1892766
R1900100
R1900200
R1900300
R1900400
R1900500
R1900600
R1900700
R1900800
R1900900
R1901000
R1901100
R1901200
R1901300
R1901400
R1901500
R1901600
R1906000
R2145700
R2152900
R2156200
R2156300
R2160300
R2160500
R2231300
R2235300
R2235400
R2236000
R2236100
R2236700
R2236800
R2237400
R2237500
R2238100
R2238200
R2238800
R2238900
R2239500
R2239600
R2240200
R2240300
R2240900
R2241000
R2241600
R2241700
R2242300
R2242400
R2243000
R2243100
R2243700
R2243800
R2244400
R2244500
R2245100
R2245200
R2257400
R2257900
R2257901
R2259865
R2259866
R2300200
R2300300
R2300400
R2300500
R2300600
R2300700
R2300800
R2300900
R2301000
R2301100
R2301200
R2301300
R2301400
R2301500
R2301600
R2306900
R2354400
R2361500
R2365700
R2365800
R2369200
R2369400
R2427100
R2429700
R2429800
R2430400
R2430500
R2431100
R2431200
R2431800
R2431900
R2432500
R2432600
R2433200
R2433300
R2433900
R2434000
R2434600
R2434700
R2435300
R2435400
R2436000
R2436100
R2436700
R2436800
R2437400
R2437500
R2438100
R2438200
R2438800
R2438900
R2439500
R2439600
R2444600
R2445300
R2445301
R2448058
R2448059
R2500100
R2500400
R2501200
R2501300
R2501400
R2501500
R2501600
R2501700
R2501800
R2501900
R2502000
R2502100
R2502200
R2502300
R2502400
R2502500
R2502600
R2502700
R2509400
R2726600
R2734200
R2742500
R2742600
R2747200
R2750700
R2750800
R2751400
R2751500
R2752100
R2752200
R2752800
R2752900
R2753500
R2753600
R2754200
R2754300
R2754900
R2755000
R2755600
R2755700
R2756300
R2756400
R2757000
R2757100
R2757700
R2757800
R2758400
R2758500
R2759100
R2759200
R2759800
R2759900
R2760500
R2760600
R2870100
R2870900
R2871000
R2881200
R2881300
R2900100
R2900400
R2901200
R2901300
R2901400
R2901500
R2901600
R2901700
R2901800
R2901900
R2902000
R2902100
R2902200
R2902300
R2902400
R2902500
R2902600
R2902700
R2908500
R2975500
R2982300
R2986100
R2986200
R2990000
R2992500
R2992600
R2993200
R2993300
R2993900
R2994000
R2994600
R2994700
R2995300
R2995400
R2996000
R2996100
R2996700
R2996800
R2997400
R2997500
R2998100
R2998200
R2998800
R2998900
R2999500
R2999600
R3000200
R3000300
R3000900
R3001000
R3001600
R3001700
R3002300
R3002400
R3073900
R3074600
R3074700
R3076873
R3076874
R3100100
R3100400
R3101400
R3101500
R3101600
R3101700
R3101800
R3101900
R3102000
R3102100
R3102200
R3102300
R3102400
R3102500
R3102600
R3102700
R3102800
R3102900
R3103000
R3103100
R3103500
R3103600
R3103700
R3110600
R3283500
R3291900
R3302500
R3302600
R3306300
R3309100
R3309200
R3309800
R3309900
R3310500
R3310600
R3311200
R3311300
R3311900
R3312000
R3312600
R3312700
R3313300
R3313400
R3314000
R3314100
R3314700
R3314800
R3315400
R3315500
R3316100
R3316200
R3316800
R3316900
R3317500
R3317600
R3318200
R3318300
R3318900
R3319000
R3400500
R3401300
R3401400
R3411230
R3411240
R3500100
R3500400
R3501400
R3501500
R3501600
R3501700
R3501800
R3501900
R3502000
R3502100
R3502200
R3502300
R3502400
R3502500
R3502600
R3502700
R3502800
R3502900
R3503000
R3503100
R3503500
R3503600
R3503700
R3510600
R3563100
R3571500
R3573400
R3573500
R3577300
R3579500
R3579600
R3580200
R3580300
R3580900
R3581000
R3581600
R3581700
R3582300
R3582400
R3583000
R3583100
R3583700
R3583800
R3584400
R3584500
R3585100
R3585200
R3585800
R3585900
R3586500
R3586600
R3587200
R3587300
R3587900
R3588000
R3588600
R3588700
R3655900
R3656700
R3656800
R3659080
R3659081
R3700100
R3700400
R3701400
R3701500
R3701600
R3701700
R3701800
R3701900
R3702000
R3702100
R3702200
R3702300
R3702400
R3702500
R3702600
R3702700
R3702800
R3702900
R3703000
R3703100
R3703500
R3703600
R3703700
R3710600
R3901200
R3909600
R3917600
R3917700
R3921400
R3924200
R3924300
R3924900
R3925000
R3925600
R3925700
R3926300
R3926400
R3927000
R3927100
R3927700
R3927800
R3928400
R3928500
R3929100
R3929200
R3929800
R3929900
R3930500
R3930600
R3931200
R3931300
R3931900
R3932000
R3932600
R3932700
R3933300
R3933400
R3934000
R3934100
R4006400
R4007200
R4007300
R4009487
R4009488
R4100200
R4100201
R4100202
R4101300
R4118700
R4119800
R4119900
R4120000
R4120100
R4120200
R4120300
R4120400
R4120500
R4120501
R4120600
R4120601
R4120700
R4120800
R4120900
R4121000
R4121001
R4121100
R4121101
R4121200
R4121300
R4121400
R4121500
R4121501
R4121600
R4121601
R4121700
R4121800
R4121900
R4122200
R4122201
R4122300
R4138400
R4332300
R4390400
R4400400
R4402300
R4403800
R4403900
R4404400
R4404500
R4405000
R4405100
R4405600
R4405700
R4406200
R4406300
R4406800
R4406900
R4407400
R4407500
R4408000
R4408100
R4408600
R4408700
R4409200
R4409300
R4409800
R4409900
R4410400
R4410500
R4417500
R4418300
R4418400
R4447000
R4447100
R4500200
R4500201
R4500202
R4501200
R4501900
R4503600
R4503700
R4503800
R4503900
R4504000
R4504100
R4504200
R4504300
R4504400
R4504500
R4504501
R4504600
R4504601
R4504700
R4504701
R4504800
R4504900
R4505000
R4505100
R4505200
R4505201
R4505300
R4505301
R4505400
R4505500
R4505600
R4505700
R4505701
R4505800
R4505801
R4505900
R4506000
R4506100
R4506200
R4506500
R4506501
R4506600
R4506700
R4506900
R4506901
R4507000
R4527000
R5060600
R5070800
R5070900
R5071400
R5071500
R5072000
R5072100
R5072600
R5072700
R5073200
R5073300
R5073800
R5073900
R5074400
R5074500
R5075000
R5075100
R5075600
R5075700
R5076200
R5076300
R5076800
R5076900
R5077400
R5077500
R5078000
R5078100
R5079000
R5080500
R5081300
R5081400
R5090401
R5090402
R5165800
R5166600
R5166700
R5176201
R5176202
R5200200
R5200201
R5200202
R5201100
R5201800
R5202900
R5203000
R5203100
R5203200
R5203300
R5203400
R5203500
R5203600
R5203700
R5203800
R5203801
R5203900
R5203901
R5204000
R5204001
R5204100
R5204300
R5204400
R5204500
R5204501
R5204600
R5204601
R5204700
R5204800
R5204900
R5205000
R5205001
R5205100
R5205101
R5205200
R5205300
R5205400
R5205500
R5205600
R5205601
R5205700
R5205800
R5205801
R5205900
R5206000
R5206001
R5206100
R5206400
R5206401
R5206500
R5206600
R5206800
R5206801
R5206900
R5222300
R5738000
R5748700
R5748800
R5749300
R5749400
R5749900
R5750000
R5750500
R5750600
R5751100
R5751200
R5751700
R5751800
R5752300
R5752400
R5752900
R5753000
R5753500
R5753600
R5754100
R5754200
R5754600
R5754700
R5755100
R5755200
R5756200
R5800300
R5800800
R5801800
R5801900
R5802000
R5802100
R5802200
R5802300
R5802400
R5802500
R5802600
R5802700
R5802900
R5803000
R5803100
R5803300
R5803301
R5803400
R5803401
R5803500
R5803501
R5803600
R5803601
R5803700
R5803701
R5803800
R5803801
R5803900
R5803901
R5804100
R5804200
R5804300
R5804500
R5804600
R5804700
R5804900
R5805000
R5805100
R5805400
R5805401
R5805500
R5805600
R5805800
R5805801
R5805900
R5822200
R6435300
R6435301
R6435302
R6450600
R6450700
R6450800
R6450900
R6451000
R6451100
R6451200
R6451300
R6451400
R6451500
R6451600
R6451700
R6451800
R6451900
R6452000
R6452100
R6452200
R6452300
R6452400
R6452500
R6452600
R6452700
R6452800
R6452900
R6453000
R6453100
R6453200
R6453300
R6453400
R6453500
R6467000
R6467100
R6467101
R6467200
R6467300
R6467301
R6467400
R6467500
R6467501
R6476100
R6478500
R6479200
R6479300
R6489401
R6489402
R6530400
R6530900
R6533700
R6533800
R6533900
R6534000
R6534100
R6534200
R6534300
R6534400
R6534500
R6534600
R6534700
R6534800
R6534801
R6534900
R6534901
R6535000
R6535001
R6535100
R6535101
R6535200
R6535201
R6535300
R6535301
R6535400
R6535401
R6535500
R6535600
R6535700
R6535800
R6535900
R6536000
R6536100
R6536200
R6536201
R6536300
R6536400
R6536401
R6536500
R6536600
R6536601
R6536700
R6536800
R6537400
R6537700
R6537701
R6537800
R6537900
R6538100
R6538101
R6538200
R6540800
R6963300
R6963301
R6963302
R6988100
R6988200
R6988300
R6988400
R6988500
R6988600
R6988700
R6988800
R6988900
R6989000
R6989100
R6989200
R6989300
R6989400
R6989500
R6989600
R6989700
R6991500
R6991600
R6991700
R6991800
R6991900
R6992000
R6992100
R6992200
R6992300
R6992400
R6992500
R6992600
R6992700
R6992800
R6992900
R6993000
R6993100
R7004900
R7006300
R7006900
R7007000
R7017201
R7017202
R7090800
R7091300
R7094900
R7095000
R7095100
R7095200
R7095300
R7095400
R7095500
R7095600
R7095700
R7095800
R7095900
R7096000
R7096100
R7096101
R7096200
R7096201
R7096300
R7096301
R7096400
R7096401
R7096500
R7096501
R7096600
R7096601
R7096700
R7096800
R7096900
R7097000
R7097100
R7097200
R7097300
R7097400
R7097401
R7097500
R7097600
R7097601
R7097700
R7097800
R7097801
R7097900
R7098000
R7098500
R7098600
R7098700
R7098800
R7098900
R7099000
R7099100
R7099200
R7099300
R7099400
R7099401
R7099500
R7099501
R7099600
R7099700
R7099800
R7099900
R7100000
R7100001
R7100100
R7100200
R7100300
R7100400
R7100401
R7100500
R7100600
R7100601
R7100700
R7100800
R7101100
R7104000
R7656300
R7656301
R7656302
R7671900
R7672000
R7672100
R7672200
R7672300
R7672400
R7672500
R7672600
R7672700
R7672800
R7672900
R7673000
R7673100
R7673200
R7673300
R7673400
R7673500
R7673600
R7673700
R7673800
R7673900
R7674000
R7674100
R7674200
R7674300
R7674400
R7674500
R7674600
R7685000
R7703500
R7704200
R7704300
R7714701
R7714702
R7800500
R7800501
R7800502
R7800700
R7801200
R7802900
R7803000
R7803100
R7803200
R7803300
R7803400
R7803500
R7803600
R7803700
R7803800
R7803900
R7804000
R7804100
R7804200
R7804201
R7804300
R7804301
R7804400
R7804401
R7804500
R7804501
R7804600
R7804601
R7804700
R7804701
R7804800
R7804900
R7805000
R7805100
R7805200
R7805300
R7805400
R7805500
R7805501
R7805600
R7805700
R7805701
R7805800
R7805900
R7805901
R7806000
R7806100
R7806500
R7806600
R7806700
R7806800
R7806900
R7807000
R7807100
R7807101
R7807200
R7807300
R7807400
R7807401
R7807500
R7807600
R7807700
R7808000
R7810900
R8425000
R8425100
R8474800
R8495900
R8496600
R8496700
R8512000
R8512100
R8512200
R8512300
R8512400
R8512500
R8512600
R8512700
R8512800
R8512900
R8513000
R8513100
R8513200
R8513300
R8517600
R8517700
R8517800
R8517900
R8518000
R8518100
R8518200
R8518300
R8518400
R8518500
R8518600
R8518700
R8518800
R8518900
R8523001
R8523002
R9908700
R9908800
R9908900
R9909000
R9909100
R9909200
R9909300
R9909400
R9909500
R9909600
R9909601
R9909602
R9909603
R9909604
R9909605
R9909606
R9909607
R9909608
R9909609
R9909610
R9909611
R9909612
R9909613
R9909614
R9909615
R9909616
R9910700
R9910800
R9910900
R9911000
R9911300
R9911400
T0000900
T0000901
T0000902
T0001100
T0001600
T0006100
T0006200
T0006300
T0006400
T0006500
T0006600
T0006700
T0006800
T0006900
T0007000
T0007100
T0007200
T0007300
T0007400
T0007401
T0007500
T0007501
T0007600
T0007601
T0007700
T0007701
T0007800
T0007801
T0007900
T0007901
T0008000
T0008001
T0008100
T0008200
T0008300
T0008400
T0008500
T0008600
T0008700
T0008800
T0008801
T0008900
T0009000
T0009001
T0009100
T0009200
T0009201
T0009300
T0009400
T0010000
T0010100
T0010200
T0010300
T0010400
T0010500
T0010600
T0010700
T0010701
T0010800
T0010801
T0010900
T0011000
T0011100
T0011200
T0011300
T0011301
T0011400
T0011500
T0011600
T0011900
T0014800
T0969000
T0969100
T0970300
T0987500
T0988400
T0988500
T1006800
T1006900
T1007000
T1007100
T1007200
T1007300
T1007400
T1007500
T1007600
T1007700
T1007710
T1012500
T1012600
T1012700
T1012800
T1012900
T1013000
T1013100
T1013200
T1013300
T1026701
T1026702
T1026900
T1027000
T1027100
T1027200
T1027300
T1027400
T1027500
T1027600
T1027700
T1027800
T1027900
T1028000
T1200700
T1200701
T1200702
T1201300
T1203400
T1203500
T1203600
T1203700
T1203800
T1203900
T1204000
T1204100
T1204200
T1204300
T1204400
T1204500
T1204600
T1204700
T1204701
T1204800
T1204801
T1204900
T1204901
T1205000
T1205001
T1205100
T1205101
T1205200
T1205201
T1205300
T1205400
T1205500
T1205600
T1205700
T1205800
T1205900
T1206000
T1206001
T1206100
T1206200
T1206201
T1206300
T1206400
T1206401
T1206500
T1206600
T1207000
T1207100
T1207200
T1207300
T1207400
T1207500
T1207600
T1207700
T1207800
T1207900
T1208000
T1208100
T1208200
T1208300
T1208301
T1208400
T1208401
T1208500
T1208501
T1208600
T1208601
T1208700
T1208800
T1208900
T1209000
T1209100
T1209200
T1209300
T1209400
T1209500
T1209501
T1209600
T1209601
T1209700
T1209800
T1209900
T1210000
T1210100
T1210400
T1214800
T2192100
T2192200
T2193400
T2209800
T2210400
T2210500
T2227200
T2227300
T2227400
T2227500
T2227600
T2227700
T2227800
T2227900
T2228000
T2232900
T2233000
T2233100
T2233200
T2233300
T2233400
T2233500
T2233600
T2233700
T2246500
T2246600
T2246700
T2246800
T2246900
T2247000
T2247100
T2247200
T2247300
T2247400
T2247500
T2260600
T2260601
T2260602
T2261200
T2265400
T2265500
T2265600
T2265700
T2265800
T2265900
T2266000
T2266100
T2266200
T2266300
T2266400
T2266500
T2266600
T2266700
T2266701
T2266800
T2266801
T2266900
T2266901
T2267000
T2267001
T2267100
T2267101
T2267200
T2267201
T2267300
T2267400
T2267500
T2267600
T2267700
T2267800
T2267900
T2268000
T2268001
T2268100
T2268200
T2268201
T2268300
T2268400
T2268401
T2268500
T2268600
T2269100
T2269200
T2269300
T2269400
T2269401
T2269500
T2269600
T2269601
T2269700
T2269800
T2269801
T2269900
T2270000
T2270001
T2270100
T2270300
T2273300
T3022500
T3022501
T3022502
T3102300
T3102400
T3103600
T3107600
T3108300
T3108400
T3123900
T3124000
T3124100
T3124200
T3124300
T3124400
T3124500
T3124600
T3124700
T3124800
T3124900
T3128000
T3128100
T3128200
T3128300
T3128400
T3128500
T3128600
T3128700
T3128800
T3128900
T3141300
T3141400
T3141500
T3141600
T3141700
T3141800
T3141900
T3142000
T3142100
T3142200
T3142300
T3195600
T3195601
T3195602
T3196200
T3201500
T3201600
T3201700
T3201800
T3201900
T3202000
T3202100
T3202200
T3202300
T3202400
T3202500
T3202600
T3202700
T3202800
T3202801
T3202900
T3202901
T3203000
T3203001
T3203100
T3203101
T3203200
T3203201
T3203300
T3203301
T3203400
T3203401
T3203500
T3203600
T3203700
T3203800
T3203900
T3204000
T3204100
T3204200
T3204201
T3204300
T3204400
T3204401
T3204500
T3204600
T3204601
T3204700
T3204800
T3205300
T3205400
T3205500
T3205600
T3205601
T3205700
T3205701
T3205800
T3205900
T3206000
T3206001
T3206100
T3206200
T3206300
T3206301
T3206400
T3206500
T3206501
T3206600
T3206800
T3213400
T3952700
T3952701
T3952702
T4106300
T4106400
T4107600
T4112100
T4112800
T4112900
T4134000
T4134100
T4134200
T4134300
T4134400
T4134500
T4134600
T4134700
T4134800
T4134900
T4150500
T4150600
T4150700
T4150800
T4150900
T4151000
T4151100
T4151200
T4151300
T4151400
T4151500
T4151600
T4151700
T4151800
T4151900
T4156200
T4156300
T4156400
T4156500
T4156600
T4156700
T4156800
T4156900
T4157000
T4157100
T4157200
T4157300
T4157400
T4157500
T4157600
T4193600
T4193700
T4193800
T4193900
T4193901
T4194000
T4194100
T4194101
T4194200
T4194300
T4194400
T4194401
T4194500
T5085400
T5085500
T5085600
T5085700
T5085800
T5085900
T5086000
T5086100
T5086200
T5086300
T5086400
T5086500
T5086600
T5086700
T5095200
T5095300
T5095400
T5095500
T5095600
T5095700
T5095800
T5095900
T5096000
T5096100
T5096200
T5096300
T5096400
T5096500
